# Supplementary material for: An introduction to scripting in Ruby for biologists
Source: BMC Bioinformatics. 2009 Jul 16;10:221. doi: 10.1186/1471-2105-10-221 (PMC2722653; doi:10.1186/1471-2105-10-221)
Supplement: Additional file 1 — Example data in GFF format. A short example file containing GFF-formatted data for use with Listing 7. [file 1471-2105-10-221-S1.txt]

chr1	Ensembl	gene	40344	40376	.	+	.	Accession "ENSG00000177757"; Name "FA87B_HUMAN"; Transcripts "ENST00000326734"
chr1	Ensembl	gene	134390	134439	.	+	.	Accession "ENSG00000177750"; Name "A2ACH2_HUMAN"; Transcripts "ENST00000326725"
chr1	Ensembl	gene	394524	394570	.	+	.	Accession "ENSG00000177741"; Name "Q96BN7_HUMAN"; Transcripts "ENST00000326678"
chr1	Ensembl	gene	412258	412298	.	+	.	Accession "ENSG00000187583"; Name "PLEKHN1"; Transcripts "ENST00000379409, ENST00000379410, ENST00000379407"
chr1	Ensembl	gene	552024	552064	.	+	.	Accession "ENSG00000187642"; Name "C1orf179"; Transcripts "ENTS00000341290"
