# Supplementary material for: An introduction to scripting in Ruby for biologists
Source: BMC Bioinformatics. 2009 Jul 16;10:221. doi: 10.1186/1471-2105-10-221 (PMC2722653; doi:10.1186/1471-2105-10-221)
Supplement: Additional file 2 — SQL loading script. A SQL script to load data into a database suitable for use with Listing 8. [file 1471-2105-10-221-S2.sql]

CREATE DATABASE my_database;
USE my_database;

CREATE TABLE genes (id INTEGER PRIMARY KEY, name STRING, accession STRING);
INSERT INTO genes (id, name, accession) VALUES (1,'FA87B_HUMAN','ENSG00000177757');
INSERT INTO genes (id, name, accession) VALUES (2,'A2ACH2_HUMAN','ENSG00000177750');
INSERT INTO genes (id, name, accession) VALUES (3,'Q96BN7_HUMAN','ENSG00000177741');
INSERT INTO genes (id, name, accession) VALUES (4,'PLEKHN1','ENSG00000187583');
INSERT INTO genes (id, name, accession) VALUES (5,'C1orf170','ENSG00000187642');

CREATE TABLE mappings (id INTEGER PRIMARY KEY, gene_id INTEGER, chromosome STRING, start INTEGER, stop INTEGER);
INSERT INTO mappings (id, gene_id, chromosome, start, stop) VALUES (1,1,'chr1',40344,40376);
INSERT INTO mappings (id, gene_id, chromosome, start, stop) VALUES (2,2,'chr1',134390,13439);
INSERT INTO mappings (id, gene_id, chromosome, start, stop) VALUES (3,3,'chr1',394524,394570);
INSERT INTO mappings (id, gene_id, chromosome, start, stop) VALUES (4,4,'chr1',412258,412298);
INSERT INTO mappings (id, gene_id, chromosome, start, stop) VALUES (5,5,'chr1',552024,552064);

CREATE TABLE transcripts (id INTEGER PRIMARY KEY, gene_id INTEGER, accession STRING);
INSERT INTO transcripts (id, gene_id, accession) VALUES (1,1,'ENST00000326734');
INSERT INTO transcripts (id, gene_id, accession) VALUES (2,2,'ENST00000326725');
INSERT INTO transcripts (id, gene_id, accession) VALUES (3,3,'ENST00000326678');
INSERT INTO transcripts (id, gene_id, accession) VALUES (4,4,'ENST00000379409');
INSERT INTO transcripts (id, gene_id, accession) VALUES (5,4,'ENST00000379410');
INSERT INTO transcripts (id, gene_id, accession) VALUES (6,4,'ENST00000370407');
INSERT INTO transcripts (id, gene_id, accession) VALUES (7,5,'ENST00000341290');
